# Supplementary material for: Hypothermic Protection in Neocortex Is Topographic and Laminar, Seizure Unmitigating, and Partially Rescues Neurons Depleted of RNA Splicing Protein Rbfox3/NeuN in Neonatal Hypoxic-Ischemic Male Piglets
Source: Cells. 2023 Oct 15;12(20):2454. doi: 10.3390/cells12202454 (PMC10605428; doi:10.3390/cells12202454)
Supplement: Supplementary file 1 [file cells-12-02454-s001.zip]

Archive with 1 entries (1 files):
- cells-2616696-supplementary.pdf
